# Supplementary material for: Distinct Fgf21 Expression Patterns in Various Tissues in Response to Different Dietary Regimens Using a Reporter Mouse Model
Source: Nutrients. 2025 Mar 28;17(7):1179. doi: 10.3390/nu17071179 (PMC11990235; doi:10.3390/nu17071179)
Supplement: Supplementary file 1 [file nutrients-17-01179-s001.zip]

Archive with 1 entries (1 files):
- nutrients-3539392-supplementary.pdf
